# Supplementary material for: Effect of Regular Consumption of a Miraculin-Based Food Supplement on Taste Perception and Nutritional Status in Malnourished Cancer Patients: A Triple-Blind, Randomized, Placebo-Controlled Clinical Trial-CLINMIR Pilot Protocol
Source: Nutrients. 2023 Nov 1;15(21):4639. doi: 10.3390/nu15214639 (PMC10648678; doi:10.3390/nu15214639)
Supplement: Supplementary file 1 [file nutrients-15-04639-s001.zip]

Archive with 4 entries (4 files):
- File S1. SPIRIT checklist.pdf
- File S2. Informed consent form.pdf
- File S3. Materials and Equipement.pdf
- File S4. Detailed Procedures.pdf
